# Supplementary material for: Genome-Wide Identification of Cotton (Gossypium spp.) Glycerol-3-Phosphate Dehydrogenase (GPDH) Family Members and the Role of GhGPDH5 in Response to Drought Stress
Source: Plants (Basel). 2022 Feb 22;11(5):592. doi: 10.3390/plants11050592 (PMC8912411; doi:10.3390/plants11050592)
Supplement: Supplementary file 1 [file plants-11-00592-s001.zip]

Archive with 6 entries (6 files):
- Supplementary File/Figure S1.png
- Supplementary File/Figure S2.png
- Supplementary File/Table S1.Genetic amplification phenotype of cotton GPDH.xlsx
- Supplementary File/Table S2.KaKs ratio of GPDH homologous genes between G. hirsutum and other cotton species.xls
- Supplementary File/Table S3.Predicted results of Arabidopsis SDP6  interactions.xlsx
- Supplementary File/Table S4.Experimental primer sequence.xlsx
