# Supplementary material for: Genome-Wide Identification of Cotton (Gossypium spp.) Glycerol-3-Phosphate Dehydrogenase (GPDH) Family Members and the Role of GhGPDH5 in Response to Drought Stress
Source: Plants (Basel). 2022 Feb 22;11(5):592. doi: 10.3390/plants11050592 (PMC8912411; doi:10.3390/plants11050592)
Supplement: Supplementary file 1 [file plants-11-00592-s001.zip › Supplementary File/Table S1.Genetic amplification phenotype of cotton GPDH.xlsx]

## Sheet: Sheet1
ID	name	Duplication
Ga04G1449.1	GaGPDH1	WGD or Segmental
Ga04G1991.1	GaGPDH2	WGD or Segmental
Ga06G1950.1	GaGPDH3	WGD or Segmental
Ga06G2073.1	GaGPDH4	WGD or Segmental
Ga09G0401.1	GaGPDH5	WGD or Segmental
Ga09G1387.1	GaGPDH6	WGD or Segmental
Gbar_A05G035870.1	GbGPDH1	WGD or Segmental
Gbar_A05G040550.1	GbGPDH2	WGD or Segmental
Gbar_A05G041420.1	GbGPDH3	WGD or Segmental
Gbar_A06G017080.1	GbGPDH4	Dispersed
Gbar_A06G018390.1	GbGPDH5	Dispersed
Gbar_A09G003620.1	GbGPDH6	WGD or Segmental
Gbar_A09G013050.1	GbGPDH7	WGD or Segmental
Gbar_D04G000480.1	GbGPDH8	WGD or Segmental
Gbar_D04G001360.1	GbGPDH9	Proximal
Gbar_D04G006270.1	GbGPDH10	WGD or Segmental
Gbar_D06G017760.1	GbGPDH11	WGD or Segmental
Gbar_D06G019050.1	GbGPDH12	WGD or Segmental
Gbar_D09G003380.1	GbGPDH13	WGD or Segmental
Gbar_D09G012780.1	GbGPDH14	WGD or Segmental
Gh_A05G359000.1	GhGPDH1	WGD or Segmental
Gh_A05G409500.1	GhGPDH2	WGD or Segmental
Gh_A05G417800.1	GhGPDH3	Dispersed
Gh_A06G186000.1	GhGPDH4	Dispersed
Gh_A06G199100.1	GhGPDH5	WGD or Segmental
Gh_A09G038400.1	GhGPDH6	WGD or Segmental
Gh_A09G139800.1	GhGPDH7	WGD or Segmental
Gh_D04G004200.1	GhGPDH8	WGD or Segmental
Gh_D04G012900.1	GhGPDH9	WGD or Segmental
Gh_D04G066600.1	GhGPDH10	WGD or Segmental
Gh_D06G188200.1	GhGPDH11	WGD or Segmental
Gh_D06G201500.1	GhGPDH12	WGD or Segmental
Gh_D09G035900.1	GhGPDH13	WGD or Segmental
Gh_D09G131000.1	GhGPDH14	WGD or Segmental
Gorai.006G036200.1	GrGPDH1	WGD or Segmental
Gorai.006G135700.1	GrGPDH2	WGD or Segmental
Gorai.010G191500.1	GrGPDH3	WGD or Segmental
Gorai.010G205900.1	GrGPDH4	WGD or Segmental
Gorai.012G005900.1	GrGPDH5	WGD or Segmental
Gorai.012G015200.1	GrGPDH6	WGD or Segmental
Gorai.012G066600.1	GrGPDH7	Dispersed
