# Supplementary material for: Genome-Wide Identification of Cotton (Gossypium spp.) Glycerol-3-Phosphate Dehydrogenase (GPDH) Family Members and the Role of GhGPDH5 in Response to Drought Stress
Source: Plants (Basel). 2022 Feb 22;11(5):592. doi: 10.3390/plants11050592 (PMC8912411; doi:10.3390/plants11050592)
Supplement: Supplementary file 1 [file plants-11-00592-s001.zip › Supplementary File/Table S2.KaKs ratio of GPDH homologous genes between G. hirsutum and other cotton species.xls]

Gene_id	Gene_name	Homo_gene	Homo_name	Ka	Ks	Ka_Ks	EffectiveLen	AverageS-sites	AverageN-sites	cN	cS	pN	pS	Note
Ga04G1449.1	GaGPDH1	Gh_D04G066600.1	GhGPDH10	0.097177602	0.14298527	0.679633656	999	229.1666667	769.8333333	70.16666667	29.83333333	0.09114527	0.130181818
Ga04G1991.1	GaGPDH2	Gh_D04G012900.1	GhGPDH9	0.004083379	0.035215858	0.115952844	1302	319.75	982.25	4	11	0.004072283	0.034401876
Ga06G1950.1	GaGPDH3	Gh_D06G188200.1	GhGPDH11	0.005185439	0.039524424	0.131195805	1389	324.6666667	1064.333333	5.5	12.5	0.005167554	0.038501027
Ga09G0401.1	GaGPDH5	Gh_D04G066600.1	GhGPDH10	0.089304208	0.488604189	0.182774136	1119	253.9166667	865.0833333	72.83333333	91.16666667	0.084192274	0.35904168
Ga09G1387.1	GaGPDH6	Gh_D09G131000.1	GhGPDH14	9.48E-04	0.040805042	0.023229174	1383	327.3333333	1055.666667	1	13	9.47E-04	0.039714868
Gh_A05G359000.1	GhGPDH1	Ga04G1449.1	GaGPDH1	0.028331117	0.053202695	0.532512826	723	165.5	557.5	15.5	8.5	0.027802691	0.051359517
Gh_A05G359000.1	GhGPDH1	Gh_A09G038400.1	GhGPDH6	0.0864607	0.511614425	0.168995822	723	165.8333333	557.1666667	45.5	61.5	0.081663177	0.370854271
Gh_A05G359000.1	GhGPDH1	Gbar_A05G035870.1	GbGPDH1	0.026486771	0.046647156	0.567811054	723	165.8333333	557.1666667	14.5	7.5	0.026024529	0.045226131
Gh_A05G409500.1	GhGPDH2	Ga04G1991.1	GaGPDH2	0.003062791	0.009419276	0.325162079	1302	320.5	981.5	3	3	0.003056546	0.009360374
Gh_A05G409500.1	GhGPDH2	Gh_D04G012900.1	GhGPDH9	0.00716179	0.031928205	0.224309206	1302	319.9166667	982.0833333	7	10	0.007127705	0.03125814
Gh_A05G409500.1	GhGPDH2	Gbar_A05G040550.1	GbGPDH2	0.003062791	0	#NAME?	1302	320.5	981.5	3	0	0.003056546	0
Gh_A05G417800.1	GhGPDH3	Gorai.012G005900.1	GrGPDH5	0.010680772	0.037105221	0.287850909	1884	469.5833333	1414.416667	15	17	0.010605079	0.036202307
Gh_A05G417800.1	GhGPDH3	Gh_D04G004200.1	GhGPDH8	0.009243466	0.037159302	0.248752408	1884	468.9166667	1415.083333	13	17	0.009186738	0.036253776
Gh_A05G417800.1	GhGPDH3	Gbar_A05G041420.1	GbGPDH3	0.00243375	0.007154267	0.340181602	1656	421.3333333	1234.666667	3	3	0.002429806	0.007120253
Gh_A06G199100.1	GhGPDH5	Gorai.010G205900.1	GrGPDH4	0.009218885	0.06191359	0.14889921	1890	471.1666667	1418.833333	13	28	0.009162457	0.059426954
Gh_A06G199100.1	GhGPDH5	Gh_D06G201500.1	GhGPDH12	0.009910479	0.055050381	0.180025624	1893	471	1422	14	25	0.009845288	0.053078556
Gh_A06G199100.1	GhGPDH5	Gbar_A06G018390.1	GbGPDH5	7.05E-04	0.002114912	0.333254825	1893	473.5	1419.5	1	1	7.04E-04	0.002111932
Gh_A09G038400.1	GhGPDH6	Ga04G1449.1	GaGPDH1	0.134306498	0.582603326	0.230528204	996	232.25	763.75	93.91666667	94.08333333	0.122967812	0.405095084
Gh_A09G038400.1	GhGPDH6	Gh_D04G066600.1	GhGPDH10	0.090533313	0.482864386	0.187492214	1119	253.25	865.75	73.83333333	90.16666667	0.08528251	0.35603817
Gh_A09G038400.1	GhGPDH6	Gbar_A05G035870.1	GbGPDH1	0.142953571	0.581158818	0.245980215	999	233.25	765.75	99.66666667	94.33333333	0.130155621	0.404430154
Gh_A09G139800.1	GhGPDH7	Ga09G1387.1	GaGPDH6	9.48E-04	0.003059668	0.309843189	1383	327.5	1055.5	1	1	9.47E-04	0.003053435
Gh_A09G139800.1	GhGPDH7	Gh_D09G131000.1	GhGPDH14	0.001896934	0.044037805	0.043075133	1383	327.3333333	1055.666667	2	14	0.001894537	0.042769857
Gh_A09G139800.1	GhGPDH7	Gbar_A09G013050.1	GbGPDH7	0	0.003059668	0	1383	327.5	1055.5	0	1	0	0.003053435
Gh_D04G004200.1	GhGPDH8	Gbar_A05G041420.1	GbGPDH3	0.010601604	0.03400704	0.311747326	1656	421.0833333	1234.916667	13	14	0.010527026	0.033247576
Gh_D04G012900.1	GhGPDH9	Gbar_A05G040550.1	GbGPDH2	0.006133436	0.031945207	0.191998622	1302	319.75	982.25	6	10	0.006108425	0.031274433
Gh_D04G066600.1	GhGPDH10	Gh_D09G035900.1	GhGPDH13	0.094453325	0.475384582	0.198688237	1119	253.25	865.75	76.83333333	89.16666667	0.088747714	0.352089503
Gh_D04G066600.1	GhGPDH10	Gbar_A05G035870.1	GbGPDH1	0.096214686	0.135869581	0.708140004	999	229.3333333	769.6666667	69.5	28.5	0.090298831	0.124273256
Gh_D06G188200.1	GhGPDH11	Gbar_A06G017080.1	GbGPDH4	0.004711441	0.041182157	0.114404903	1389	324.4166667	1064.583333	5	13	0.004696673	0.040071924
Gh_D06G201500.1	GhGPDH12	Gbar_A06G018390.1	GbGPDH5	0.010623407	0.057338713	0.185274601	1893	471	1422	15	26	0.010548523	0.055201699
Gh_D09G035900.1	GhGPDH13	Gbar_A05G035870.1	GbGPDH1	0.130614838	0.571605039	0.228505399	999	232.9166667	766.0833333	91.83333333	93.16666667	0.119873817	0.4
Gh_D09G131000.1	GhGPDH14	Gbar_A09G013050.1	GbGPDH7	0.001896934	0.040805042	0.046487743	1383	327.3333333	1055.666667	2	13	0.001894537	0.039714868
Gorai.006G036200.1	GrGPDH1	Gh_D09G035900.1	GhGPDH13	0.006006539	0.009997371	0.600811867	1305	302.0833333	1002.916667	6	3	0.005982551	0.009931034
Gorai.006G135700.1	GrGPDH2	Gh_D09G131000.1	GhGPDH14	0	0.012326934	0	1383	327.1666667	1055.833333	0	4	0	0.012226184
Gorai.010G191500.1	GrGPDH3	Gh_D06G188200.1	GhGPDH11	9.39E-04	0.009321715	0.100776337	1389	323.8333333	1065.166667	1	3	9.39E-04	0.009264025
Gorai.010G205900.1	GrGPDH4	Gh_D06G201500.1	GhGPDH12	0.007068855	0.026051823	0.27133822	1890	468.6666667	1421.333333	10	12	0.007035647	0.025604552
Gorai.012G005900.1	GrGPDH5	Gh_D04G004200.1	GhGPDH8	0.002833199	0.012889684	0.21980361	1884	469.5	1414.5	4	6	0.002827854	0.012779553
Gorai.012G015200.1	GrGPDH6	Gh_D04G012900.1	GhGPDH9	0.003059668	0.00628605	0.486739284	1302	319.5	982.5	3	2	0.003053435	0.006259781
