# Supplementary material for: Genome-Wide Identification of Cotton (Gossypium spp.) Glycerol-3-Phosphate Dehydrogenase (GPDH) Family Members and the Role of GhGPDH5 in Response to Drought Stress
Source: Plants (Basel). 2022 Feb 22;11(5):592. doi: 10.3390/plants11050592 (PMC8912411; doi:10.3390/plants11050592)
Supplement: Supplementary file 1 [file plants-11-00592-s001.zip › Supplementary File/Table S3.Predicted results of Arabidopsis SDP6 interactions.xlsx]

## Sheet: Sheet1
node1	node2	node1 accession	node2 accession	node1 annotation	node2 annotation	score
SDP6	AT3G07690	AT3G10370.1	AT3G07690.1	Mitochondrial FAD-dependent glycerol-3-phosphate dehydrogenase. possibly involved in storage lipid catabolism and glycerol assimilation, and in glycerol-3-phosphate shuttle which transports reducing power from cytosol to mitochondrion	Glycerol-3-phosphate dehydrogenase [NAD(+)] At3g07690, cytosolic; Required for glycerol-3-phosphate (G3P) accumulation during systemic acquired resistance (SAR) establishment; Belongs to the NAD-dependent glycerol-3-phosphate dehydrogenase family	0.952
SDP6	AT3G55410	AT3G10370.1	AT3G55410.1	Mitochondrial FAD-dependent glycerol-3-phosphate dehydrogenase. possibly involved in storage lipid catabolism and glycerol assimilation, and in glycerol-3-phosphate shuttle which transports reducing power from cytosol to mitochondrion	2-oxoglutarate dehydrogenase, E1 component; Its function is described as oxoglutarate dehydrogenase (succinyl-transferring) activity, cobalt ion binding, zinc ion binding; Involved in glycolysis, metabolic process; Located in mitochondrion; Expressed in 25 plant structures; Expressed during 15 growth stages; Contains the following InterPro domains: 2-oxoglutarate dehydrogenase, E1 component (Inte…	0.949
SDP6	GLY1	AT3G10370.1	AT2G40690.1	Mitochondrial FAD-dependent glycerol-3-phosphate dehydrogenase. possibly involved in storage lipid catabolism and glycerol assimilation, and in glycerol-3-phosphate shuttle which transports reducing power from cytosol to mitochondrion	NAD-dependent glycerol-3-phosphate dehydrogenase family protein; Encodes a putative dihydroxyacetone phosphate (DHAP) reductase involved in glycerol-3-phosphate supply within the chloroplast for synthesis of glycerolipids. Mutants have reduced levels of hexadecatrienoic acid, which is rescued by exogenous glycerol-3-phosphate. This gene appears to be involved in the flux of fatty acids in the pro…	0.978
SDP6	GPAT2	AT3G10370.1	AT1G02390.1	Mitochondrial FAD-dependent glycerol-3-phosphate dehydrogenase. possibly involved in storage lipid catabolism and glycerol assimilation, and in glycerol-3-phosphate shuttle which transports reducing power from cytosol to mitochondrion	Probable glycerol-3-phosphate acyltransferase 2; Esterifies acyl-group from acyl-ACP to the sn-1 position of glycerol-3-phosphate, an essential step in glycerolipid biosynthesis; Belongs to the GPAT/DAPAT family	0.956
SDP6	GPAT3	AT3G10370.1	AT4G01950.1	Mitochondrial FAD-dependent glycerol-3-phosphate dehydrogenase. possibly involved in storage lipid catabolism and glycerol assimilation, and in glycerol-3-phosphate shuttle which transports reducing power from cytosol to mitochondrion	Probable glycerol-3-phosphate acyltransferase 3; Esterifies acyl-group from acyl-ACP to the sn-1 position of glycerol-3-phosphate, an essential step in glycerolipid biosynthesis; Belongs to the GPAT/DAPAT family	0.95
SDP6	GPAT5	AT3G10370.1	AT3G11430.1	Mitochondrial FAD-dependent glycerol-3-phosphate dehydrogenase. possibly involved in storage lipid catabolism and glycerol assimilation, and in glycerol-3-phosphate shuttle which transports reducing power from cytosol to mitochondrion	Glycerol-3-phosphate acyltransferase 5; Esterifies acyl-group from acyl-ACP to the sn-1 position of glycerol-3-phosphate, an essential step in glycerolipid biosynthesis	0.962
SDP6	GPAT7	AT3G10370.1	AT5G06090.1	Mitochondrial FAD-dependent glycerol-3-phosphate dehydrogenase. possibly involved in storage lipid catabolism and glycerol assimilation, and in glycerol-3-phosphate shuttle which transports reducing power from cytosol to mitochondrion	Glycerol-3-phosphate acyltransferase 7; Esterifies acyl-group from acyl-ACP to the sn-1 position of glycerol-3-phosphate, an essential step in glycerolipid biosynthesis	0.954
SDP6	GPDHC1	AT3G10370.1	AT2G41540.2	Mitochondrial FAD-dependent glycerol-3-phosphate dehydrogenase. possibly involved in storage lipid catabolism and glycerol assimilation, and in glycerol-3-phosphate shuttle which transports reducing power from cytosol to mitochondrion	Glycerol-3-phosphate dehydrogenase [NAD(+)] GPDHC1, cytosolic; Involved in cell redox homeostasis. Required for maintaining a steady state cellular NADH/NAD(+) ratio through a mitochondrial glycerol-3-phosphate redox shuttle. May function with the mitochondrial FAD-dependent glycerol-3-phosphate dehydrogenase SDP6 to shuttle reducing equivalents into the mitochondria for respiration	0.996
SDP6	GPDHp	AT3G10370.1	AT5G40610.1	Mitochondrial FAD-dependent glycerol-3-phosphate dehydrogenase. possibly involved in storage lipid catabolism and glycerol assimilation, and in glycerol-3-phosphate shuttle which transports reducing power from cytosol to mitochondrion	NAD-dependent glycerol-3-phosphate dehydrogenase family protein; Involved in glycerolipid metabolism; Belongs to the NAD-dependent glycerol-3-phosphate dehydrogenase family	0.984
SDP6	NHO1	AT3G10370.1	AT1G80460.1	Mitochondrial FAD-dependent glycerol-3-phosphate dehydrogenase. possibly involved in storage lipid catabolism and glycerol assimilation, and in glycerol-3-phosphate shuttle which transports reducing power from cytosol to mitochondrion	Actin-like ATPase superfamily protein; Encodes a protein similar to glycerol kinase, which converts glycerol to glycerol 3-phosphate and performs a rate-limiting step in glycerol metabolism. This gene is required for both general and specific resistance against bacteria and fungi. Arabidopsis thaliana glycerol kinase (GLR1) mRNA.Involved in flagellin-induced non-host resistance to Pseudomonas. Co…	0.981
