# Supplementary material for: Genome-Wide Identification of Cotton (Gossypium spp.) Glycerol-3-Phosphate Dehydrogenase (GPDH) Family Members and the Role of GhGPDH5 in Response to Drought Stress
Source: Plants (Basel). 2022 Feb 22;11(5):592. doi: 10.3390/plants11050592 (PMC8912411; doi:10.3390/plants11050592)
Supplement: Supplementary file 1 [file plants-11-00592-s001.zip › Supplementary File/Table S4.Experimental primer sequence.xlsx]

## Sheet: Sheet1
Primer ID	Sequence(5'-3')	remark
GhGPDH5-VF1	TCTGTGAGTAAGGTTACCGAATTCTGGCTCTGTTCTCTTACCT	VIGS
GhGPDH5-VR1	CCATGGAGGCCTTCTAGAGAATTCCGCATTCTCAATAACCTGTT
GhGPDH5-qF1	TGGCTCTGTTCTCTTACCT	qPCR
GhGPDH5-qR1	CGCATTCTCAATAACCTGTT
GhHistone3F	TCAAGACTGATTTGCGTTTCCA
GhHistone3R	GCGCAAAGGTTGGTGTCTTC
